# Supplementary material for: Realization of Intermolecular Interactions as a Basis for Controlling Pervaporation Properties of Membranes Made of Aromatic Polyamide-Imides
Source: Membranes (Basel). 2025 Jan 13;15(1):23. doi: 10.3390/membranes15010023 (PMC11766727; doi:10.3390/membranes15010023)
Supplement: Supplementary file 1 [file membranes-15-00023-s001.zip]

Archive with 1 entries (1 files):
- membranes-3380060-supplementary.pdf
